# Supplementary material for: Action Observation and Motor Imagery in Children with Developmental Coordination Disorder: A Systematic Review
Source: Brain Sci. 2026 Feb 17;16(2):234. doi: 10.3390/brainsci16020234 (PMC12938530; doi:10.3390/brainsci16020234)
Supplement: Supplementary file 1 [file brainsci-16-00234-s001.zip]

Archive with 1 entries (1 files):
- brainsci-4103267-supplementary.pdf
